# Supplementary material for: The Single Nucleotide Substitution T → A rs2072580 Damages the CREB1 Binding Site in the Bidirectional SART3/ISCU Promoter
Source: Genes (Basel). 2025 Jun 17;16(6):713. doi: 10.3390/genes16060713 (PMC12192476; doi:10.3390/genes16060713)
Supplement: Supplementary file 1 [file genes-16-00713-s001.zip]

Archive with 1 entries (1 files):
- genes-3688972-supplementary.pdf
